# Supplementary material for: Comprehensive analysis of the cancer driver genes constructs a seven-gene signature for prediction of survival and tumor immunity in hepatocellular carcinoma
Source: Front Genet. 2022 Aug 9;13:937948. doi: 10.3389/fgene.2022.937948 (PMC9395598; doi:10.3389/fgene.2022.937948)
Supplement: Supplementary file 1 [file Table1.XLS]

## Sheet: Table S1
Table S1. 568 cancer driver genes included in this study.
Gene Name
ABCB1
ABI1
ABL1
ABL2
ACKR3
ACSL3
ACVR1
ACVR2A
ADGRB1
AFF1
AFF3
AJUBA
AKT1
AKT3
ALB
ALK
AMER1
APC
AR
ARAF
ARHGAP35
ARHGAP5
ARHGEF10
ARHGEF10L
ARHGEF12
ARID1A
ARID1B
ARID2
ASXL1
ASXL2
ATF7IP
ATG7
ATM
ATR
ATRX
AXIN1
AXIN2
B2M
BAP1
BCL10
BCL11A
BCL11B
BCL2
BCL2L12
BCL6
BCL7A
BCL9
BCL9L
BCLAF1
BCOR
BCORL1
BCR
BIRC3
BIRC6
BMPR1A
BMPR2
BRAF
BRCA1
BRCA2
BRD4
BRD7
BTG1
BTK
CACNA1D
CAMTA1
CARD11
CARS1
CASP8
CASZ1
CBFA2T3
CBFB
CBL
CCDC6
CCND1
CCND2
CCND3
CCR7
CD58
CD79B
CDC73
CDH1
CDH10
CDH11
CDK12
CDK4
CDKN1A
CDKN1B
CDKN2A
CDKN2C
CDX2
CEBPA
CHD2
CHD4
CHEK2
CIC
CIITA
CLIP1
CLTC
CLTCL1
CMTR2
CNOT3
CNOT9
COL1A1
CPEB3
CR1
CREBBP
CRNKL1
CRTC1
CSF3R
CTCF
CTNNB1
CUL3
CUX1
CXCR4
CYLD
CYP2C8
CYSLTR2
DAXX
DAZAP1
DCAF12L2
DCC
DCSTAMP
DDB2
DDX3X
DDX6
DGCR8
DHX9
DICER1
DIS3
DNAJB1
DNMT3A
DOT1L
DROSHA
DTX1
DUSP16
EBF1
EFTUD2
EGFR
EGR2
EHD2
EIF1AX
EIF3E
ELF3
ELF4
ELL
ELN
EML4
ENPEP
EP300
EPAS1
EPHA2
EPHA3
EPHA7
EPS15
ERBB2
ERBB3
ERBB4
ERCC2
ERCC3
ERG
ESR1
ESRRA
ETV4
ETV5
ETV6
EWSR1
EXT2
EZH2
FAM135B
FAM174B
FAM186A
TENT5C
FANCA
FANCC
FANCD2
FANCF
FAS
FAT1
FAT2
FAT3
FAT4
FBLN1
FBN2
FBXO11
FBXW7
FGD5
FGFR1
FGFR2
FGFR3
FGFR4
FH
FHIT
FLCN
FLT3
FLT4
FN1
FOXA1
FOXA2
FOXD4L1
FOXL2
FOXO1
FOXO3
FOXP1
FUBP1
GATA1
GATA2
GATA3
GLI1
GMPS
GNA11
GNA13
GNAI2
GNAQ
GNAS
GRIN2A
GTF2I
H3-3A
HERC2
HGF
HIP1
H3C2
H4C9
HLA-A
HLA-B
HNF1A
HNRNPA2B1
HOXA11
HOXC13
HOXD13
HRAS
HSP90AA1
HSP90AB1
HSPG2
HTRA2
ID3
IDH1
IDH2
IFNAR1
IFNGR1
IKBKB
IKZF1
IKZF3
IL6ST
IL7R
ING1
INO80
IRAK1
IRF1
IRF4
IRS4
JAK1
JAK2
JAK3
KAT6A
KAT6B
KDM3B
KDM5A
KDM5C
KDM6A
KDR
KEAP1
KEL
KIF5B
KIFC1
KIT
KLF4
KLF5
KLHL36
KLHL6
KMT2A
KMT2B
KMT2C
KMT2D
KRAS
LATS1
LATS2
LDB1
LIFR
LOX
LPAR4
LPP
LRIG3
LRP1B
LTB
LY75-CD302
LZTR1
MAF
MALT1
MAML2
MAP2
MAP2K1
MAP2K4
MAP2K7
MAP3K1
MAPK1
MARK2
MAX
MB21D2
MCM3AP
MDM2
MDM4
MECOM
MED12
MEF2B
MEN1
MET
MGA
MLLT1
MLLT3
MSI2
MSN
MTCP1
MTOR
MYC
MYCN
MYD88
MYH11
MYH9
MYO5A
NBEA
NCOA1
NCOA2
NCOR1
NCOR2
NEFH
NF1
NF2
NFATC2
NFE2L2
NFKB2
NFKBIA
NFKBIE
NIN
NIPBL
NKTR
NKX2-1
NONO
NOTCH1
NOTCH2
NPEPPS
NPM1
NPRL2
NRAS
NRG1
NRK
NRP1
NSD1
NSD2
NT5C3A
NTRK1
NTRK3
NUMA1
NUP214
NXF1
P2RY8
PABPC1
PAK2
PARP4
PBRM1
PCBP1
PCDH17
PCMTD1
PDCD1LG2
PDE4DIP
PDGFRA
PDGFRB
PDPR
PEG3
PHF6
PIK3CA
PIK3CB
PIK3R1
PIM1
PLAG1
PLCB4
PLCG1
PML
PMS2
POLD1
POLE
POLQ
POT1
POU2F2
PPM1D
PPP2R1A
PPP3CA
PPP6C
PPT2
PRDM1
PRDM2
PREX2
PRF1
PRKAR1A
PRKCB
PRKCD
PRKD2
PRR14
PRRX1
PSIP1
PTCH1
PTEN
PTMA
PTPN11
PTPN13
PTPN14
PTPN6
PTPRB
PTPRC
PTPRD
PTPRK
PTPRT
QKI
RABEP1
RAC1
RAD21
RAF1
RALGDS
RANBP2
RAP1GDS1
RARA
RASA1
RASA2
RB1
RBFOX1
RBFOX2
RBM10
RBM15
RBM38
RBM39
RECQL4
RELA
RET
RGL3
RGPD3
RGS7
RHOA
RHPN2
RIPK1
RNF213
RNF43
RNF6
RPL10
RPL22
RPS3A
RPS6KA3
RRAGC
RRAS2
RSPH10B2
RUNX1
RUNX1T1
RXRA
SALL4
SATB1
SDC4
SEPTIN9
SET
SETBP1
SETD1B
SETD2
SETDB1
SF3B1
SFMBT2
SGK1
SH2B3
SIN3A
SIRPA
SIX1
SLC45A3
SMAD2
SMAD3
SMAD4
SMARCA1
SMARCA4
SMARCB1
SMARCD1
SMC1A
SMO
SOCS1
SOHLH2
SOS1
SOX17
SOX21
SOX9
SP140
SPEN
SPOP
SRGAP3
SRSF2
STAG2
STAT3
STAT5B
STAT6
STIL
STK11
STRN
SUSD2
SUZ12
TAF15
TBL1XR1
TBX3
TCF4
TCF7L2
TCIRG1
TEC
TET1
TET2
TFAP4
TFG
TGFBR2
TGIF1
TLL1
TNC
TNFAIP3
TNFRSF14
TOP1
TOP2A
TP53
TP63
TRAF3
TRIM24
TRIM33
TRIM49C
TRIP11
TRRAP
TSC1
TSC2
U2AF1
U2AF2
UBE2A
UBE2D2
UBR5
UGT2B17
USP44
USP6
USP8
USP9X
VAV1
VHL
WAS
WDR45
WNK2
WNK4
WRN
WT1
XPC
XPO1
ZBTB16
ZBTB20
ZBTB7B
ZCRB1
ZEB1
ZFHX3
ZFP36L1
ZFX
ZNF148
ZNF165
ZNF208
ZNF429
ZNF521
ZNF626
ZNF680
ZNF721
ZNF780A
ZNF814
ZNF93
ZNRF3
ZRSR2
ZXDB

## Sheet: Table S2
Table S2. Survival associated DE CDGs in univariate Cox regression analysis in TCGA-LIHC cohort.
Gene Name	HR	HR.95L	HR.95H	pvalue
ABL1	1.29939	1.01484	1.66372	0.0378243
AFF3	1.51332	1.15995	1.97434	0.00226181
ALB	0.918768	0.851704	0.991112	0.0284653
ASXL1	1.41038	1.04269	1.90774	0.0256659
ATR	1.96085	1.24187	3.09608	0.00385855
AXIN1	1.55451	1.15168	2.09825	0.00394193
BCL2L12	1.31441	1.0367	1.66652	0.0239692
BCL7A	1.41714	1.06125	1.89238	0.0181357
BCL9	1.39497	1.13755	1.71065	0.00138277
BCL9L	1.27554	1.02966	1.58015	0.0259178
BCORL1	1.72806	1.33347	2.23943	3.53591e-05
BRCA1	1.77779	1.30091	2.42948	0.000305169
BRCA2	2.03583	1.12453	3.68561	0.0188985
CASP8	1.61448	1.15385	2.259	0.005191
CBFA2T3	0.587485	0.358873	0.96173	0.0344185
CD58	1.58256	1.26965	1.97259	4.42657e-05
CDK4	1.57897	1.28637	1.93812	1.2526e-05
CDKN2A	1.25725	1.08438	1.45769	0.00241887
CDKN2C	1.30145	1.10667	1.53052	0.00144584
CDX2	1.65379	1.10326	2.47903	0.0148597
CNOT3	1.7023	1.2069	2.40104	0.00243224
CNOT9	2.0392	1.484	2.80213	1.11144e-05
CPEB3	0.622603	0.454028	0.85377	0.00326838
CYP2C8	0.914612	0.851524	0.982373	0.014379
DAXX	1.41781	1.0428	1.92768	0.0259241
DAZAP1	1.98768	1.34647	2.93425	0.000546296
DHX9	1.51249	1.15074	1.98797	0.00301062
DNMT3A	1.55198	1.19014	2.02382	0.00117362
DOT1L	1.55275	1.14261	2.11011	0.00492559
DROSHA	1.93449	1.42547	2.62528	2.28056e-05
EFTUD2	2.02541	1.49199	2.74955	6.02417e-06
ERCC2	1.4975	1.0889	2.05942	0.0129964
ESR1	0.617701	0.425883	0.895915	0.0111076
ETV4	1.19781	1.07819	1.33069	0.000772275
EZH2	1.81519	1.44578	2.27899	2.81518e-07
FANCA	1.85774	1.28612	2.68342	0.00096304
FANCD2	1.70156	1.28665	2.25026	0.000193506
FANCF	1.83073	1.29592	2.58626	0.000602515
FAT2	7.77279	1.24337	48.5907	0.0283143
FOXO1	0.727005	0.570089	0.927113	0.0101692
FUBP1	1.74973	1.34855	2.27026	2.54942e-05
GMPS	1.99613	1.47759	2.69666	6.67404e-06
HOXA11	1.55499	1.09285	2.21256	0.0141516
HRAS	1.3833	1.12879	1.69519	0.0017613
HSP90AA1	1.5718	1.22013	2.02482	0.000465781
HSP90AB1	1.41907	1.11612	1.80424	0.00428193
IRAK1	1.47076	1.1976	1.80622	0.000233127
KDM3B	1.39195	1.03589	1.87038	0.0282417
KDM5C	1.47697	1.12524	1.93864	0.00495087
KIFC1	1.4085	1.20995	1.63963	9.95098e-06
LOX	1.32239	1.11589	1.5671	0.00125657
LZTR1	1.613	1.0987	2.36804	0.0146694
MAP2	1.28015	1.0563	1.55143	0.011787
MARK2	1.52641	1.14034	2.04318	0.00447337
MECOM	1.56426	1.15554	2.11756	0.00378488
MYCN	1.40914	1.18209	1.6798	0.000130204
NFKBIE	1.29937	1.08059	1.56245	0.00537124
NONO	1.55037	1.20405	1.99632	0.000674949
NPEPPS	1.48999	1.16319	1.90861	0.00159653
NPM1	1.651	1.30535	2.08818	2.87407e-05
NRAS	1.80147	1.37923	2.35299	1.5643e-05
NSD1	1.55333	1.10247	2.18857	0.0118132
NSD2	1.70624	1.28502	2.26552	0.000221092
NT5C3A	1.56777	1.20821	2.03433	0.000717003
P2RY8	0.668188	0.503112	0.887427	0.00535471
PABPC1	1.35615	1.1201	1.64195	0.0017939
PHF6	1.78073	1.27095	2.49498	0.000798382
PLCG1	1.35832	1.03495	1.78273	0.027273
POLD1	1.67759	1.31072	2.14713	3.97482e-05
POLQ	2.54541	1.6236	3.9906	4.65182e-05
PPP2R1A	1.32081	1.03123	1.69169	0.0275574
PRKCD	1.56743	1.27258	1.93061	2.36816e-05
PSIP1	1.3205	1.05956	1.64569	0.0133213
PTMA	1.83583	1.35959	2.47889	7.34711e-05
RAD21	1.38731	1.0987	1.75172	0.00594211
RECQL4	1.36617	1.16627	1.60033	0.000110846
RET	1.37791	1.03781	1.82945	0.0266507
SEPTIN9	1.45353	1.08171	1.95316	0.0131027
SETDB1	1.41487	1.08885	1.83851	0.00940614
SMAD2	2.578	1.56751	4.2399	0.00019095
SMARCA4	1.54813	1.17145	2.04594	0.00212334
SMARCB1	1.47097	1.12604	1.92156	0.00464568
SMARCD1	1.82542	1.37239	2.42801	3.55066e-05
SOX9	1.13998	1.01467	1.28077	0.0274518
STIL	1.81662	1.32389	2.49274	0.000217312
SUZ12	1.3737	1.05518	1.78837	0.0183219
TET1	2.8817	1.5643	5.30858	0.0006853
TFAP4	2.63035	1.66491	4.15562	3.40388e-05
TOP2A	1.29648	1.14003	1.47439	7.57479e-05
TRAF3	1.82171	1.31052	2.5323	0.000358017
TRIM24	1.3834	1.08339	1.76649	0.00926441
U2AF2	1.91451	1.36142	2.6923	0.000188751
UBE2A	1.47803	1.09984	1.98628	0.00956881
UBR5	1.5031	1.12434	2.00945	0.00593925
XPO1	1.84509	1.32339	2.57247	0.000303354
ZNF93	1.62659	1.1341	2.33295	0.00819644

## Sheet: Table S3
Table S3. Multivariate Cox regression analysis identified seven genes which were used to construct risk score in HCC.
Gene Name	coef	HR	HR.95L	HR.95H	pvalue
CDKN2C	0.164432	1.17872	0.964254	1.44089	0.108554
HRAS	0.285081	1.32987	1.0404	1.69987	0.0228323
IRAK1	0.194984	1.21529	0.973468	1.51719	0.0849921
LOX	0.172513	1.18829	0.994554	1.41976	0.0574559
MYCN	0.286196	1.33135	1.11101	1.59539	0.0019326
NRAS	0.3304	1.39152	1.02082	1.89685	0.0365882
PABPC1	0.191744	1.21136	0.978084	1.50027	0.0789323
